# Supplementary material for: Pro-Myogenic Environment Promoted by the Synergistic Effect of Conductive Polymer Nanocomposites Combined with Extracellular Zinc Ions
Source: Biology (Basel). 2022 Nov 25;11(12):1706. doi: 10.3390/biology11121706 (PMC9774464; doi:10.3390/biology11121706)
Supplement: Supplementary file 1 [file biology-11-01706-s001.zip]

Archive with 1 entries (1 files):
- biology-2030835-supplementary.pdf
